# Supplementary material for: The microbiome of an outpatient rehabilitation clinic and predictors of contamination: A pilot study
Source: PLoS One. 2023 May 4;18(5):e0281299. doi: 10.1371/journal.pone.0281299 (PMC10159339; doi:10.1371/journal.pone.0281299)
Supplement: S1 Table — (XLSX) [file pone.0281299.s002.xlsx]

## Sheet: summary
Data Supplement Table 1. Additional Bioinformatics and Statistical Aanalysis
adonis	QIIME1 one-way adonis	Df_Category	Df_Residuals	Df_Total	SumsOfSqs_Category	SumsOfSqs_Residuals	SumsOfSqs_Total	MeanSqs_Category	MeanSqs_Residuals	MeanSqs_Total	F.model_Category	F.model_Residuals	R2	Pr(>F)		QIIME2 two-way adonis	Df	SumsOfSqs	MeanSqs	F.Model	R2	Pr(>F)		QIIME2 one-way adonis
p<0.05	L2_surface_type	1	26	27	0.03096	0.51677	0.54774	0.030964	0.019876	1	1.5578	0.94347	0.05653	0.202
0.05<p<0.1	L2_surface_type-cleaning_freq	3	24	27	0.04424	0.5035	0.54774	0.014746	0.020979	1	0.7029	0.91923	0.08077	0.648
	L2_surface_type-cleaning_freq-contact_freq	8	19	27	0.12789	0.41984	0.54774	0.015987	0.022097	1	0.72348	0.76651	0.23349	0.781
	L2_surface_type-contact_freq	4	23	27	0.09254	0.4552	0.54774	0.023134	0.019791	1	1.1689	0.83106	0.16894	0.335
	L2_cleaning_freq	2	25	27	0.02832	0.51942	0.54774	0.01416	0.020777	1	0.68154	0.9483	0.0517	0.621
	L2_cleaning_freq-contact_freq	6	21	27	0.0928	0.45494	0.54774	0.015466	0.021664	1	0.71392	0.83058	0.16942	0.739
	L2_contact_freq	2	25	27	0.04896	0.49877	0.54774	0.024482	0.019951	1	1.2271	0.91061	0.08939	0.315
	L3_surface_type	1	26	27	0.03166	0.94654	0.9782	0.031662	0.036405	1	0.86971	0.96763	0.03237	0.492
	L3_surface_type-cleaning_freq	3	24	27	0.07198	0.90622	0.9782	0.023994	0.037759	1	0.63545	0.92641	0.07359	0.784
	L3_surface_type-cleaning_freq-contact_freq	8	19	27	0.20425	0.77396	0.9782	0.025531	0.040735	1	0.62676	0.7912	0.2088	0.92
	L3_surface_type-contact_freq	4	23	27	0.12451	0.8537	0.9782	0.031127	0.037117	1	0.83861	0.87272	0.12728	0.607
	L3_cleaning_freq	2	25	27	0.03772	0.94049	0.9782	0.018859	0.03762	1	0.5013	0.96144	0.03856	0.861
	L3_cleaning_freq-contact_freq	6	21	27	0.14824	0.82996	0.9782	0.024707	0.039522	1	0.62515	0.84845	0.15155	0.9
	L3_contact_freq	2	25	27	0.07192	0.90628	0.9782	0.035962	0.036251	1	0.99203	0.92647	0.07353	0.44
	L4_surface_type	1	26	27	0.0411	1.7105	1.7516	0.041097	0.06579	1	0.62467	0.97654	0.02346	0.785
	L4_surface_type-cleaning_freq	3	24	27	0.13368	1.61795	1.75163	0.044559	0.067415	1	0.66097	0.92368	0.07632	0.865
	L4_surface_type-cleaning_freq-contact_freq	8	19	27	0.54238	1.20925	1.75163	0.067797	0.063645	1	1.0652	0.69036	0.30964	0.394
	L4_surface_type-contact_freq	4	23	27	0.37728	1.37435	1.75163	0.094319	0.059755	1	1.5784	0.78461	0.21539	0.054
	L4_cleaning_freq	2	25	27	0.10227	1.64936	1.75163	0.051133	0.065975	1	0.77505	0.94162	0.05838	0.679
	L4_cleaning_freq-contact_freq	6	21	27	0.39758	1.35405	1.75163	0.066263	0.064479	1	1.0277	0.77302	0.22698	0.425
	L4_contact_freq	2	25	27	0.20079	1.55084	1.75163	0.100393	0.062034	1	1.6183	0.88537	0.11463	0.106
	L5_surface_type	1	26	27	0.08747	2.20192	2.2894	0.087471	0.084689	1	1.0328	0.96179	0.03821	0.42
	L5_surface_type-cleaning_freq	3	24	27	0.21396	2.07543	2.2894	0.07132	0.086476	1	0.82474	0.90654	0.09346	0.688
	L5_surface_type-cleaning_freq-contact_freq	8	19	27	0.68738	1.60201	2.2894	0.085923	0.084317	1	1.0191	0.69975	0.30025	0.417
	L5_surface_type-contact_freq	4	23	27	0.48244	1.80696	2.2894	0.120609	0.078563	1	1.5352	0.78927	0.21073	0.048
	L5_cleaning_freq	2	25	27	0.16344	2.12595	2.2894	0.081721	0.085038	1	0.961	0.92861	0.07139	0.492
	L5_cleaning_freq-contact_freq	6	21	27	0.47839	1.811	2.2894	0.079732	0.086238	1	0.92456	0.79104	0.20896	0.568
	L5_contact_freq	2	25	27	0.21229	2.0771	2.2894	0.106147	0.083084	1	1.2776	0.90727	0.09273	0.193
	L6_surface_type	1	26	27	0.09869	2.67923	2.77792	0.098689	0.103047	1	0.9577	0.96447	0.03553	0.494		L6_surface_type	1	0.232555	0.232555	1.42169	0.0502718	0.085		L6_all_surface_type	1	0.0974279	0.0974279	0.928088	0.0344654	0.495
	L6_surface_type-cleaning_freq	3	24	27	0.20123	2.57669	2.77792	0.067077	0.107362	1	0.62478	0.92756	0.07244	0.971
	L6_surface_type-cleaning_freq-contact_freq	8	19	27	0.8309	1.947	2.7779	0.10386	0.10247	1	1.0135	0.70089	0.29911	0.417
	L6_surface_type-contact_freq	4	23	27	0.60622	2.1717	2.77792	0.151555	0.094422	1	1.6051	0.78177	0.21823	0.021		L6_surface_type:contact_freq	1	0.281914	0.281914	1.72344	0.0609418	0.034		L6_all_surface_type_contact_freq2	4	0.637381	0.159345	1.67391	0.225475	0.018
	L6_cleaning_freq	2	25	27	0.1469	2.631	2.7779	0.073448	0.105241	1	0.6979	0.94712	0.05288	0.844
	L6_cleaning_freq-contact_freq	6	21	27	0.59087	2.18705	2.77792	0.098479	0.104145	1	0.94559	0.7873	0.2127	0.517
	L6_contact_freq	2	25	27	0.29843	2.47948	2.77792	0.149217	0.099179	1	1.5045	0.89257	0.10743	0.095		L6_contact_freq	2	0.349227	0.174613	1.06747	0.0754929	0.327		L6_all_contact_freq	2	0.294799	0.147399	1.45535	0.104286	0.094
	surface_type	1	26	27	0.2357	4.3926	4.6283	0.23569	0.16895	1	1.3951	0.94908	0.05092	0.115		surface_type	1	0.232555	0.232555	1.42169	0.0502718	0.092		L7_all_surface_type	1	0.232555	0.232555	1.37625	0.0502718	0.11
	surface_type-cleaning_freq	3	24	27	0.4518	4.1764	4.6283	0.15061	0.17402	1	0.86546	0.90238	0.09762	0.753
	surface_type-cleaning_freq-contact_freq	8	19	27	1.3378	3.2905	4.6283	0.16723	0.17318	1	0.9656	0.71095	0.28905	0.53
	surface_type-contact_freq	4	23	27	0.8738	3.7544	4.6283	0.21845	0.16324	1	1.3383	0.8112	0.1888	0.041		surface_type:contact_freq	1	0.281914	0.281914	1.72344	0.0609418	0.032		L7_all_surface_type_contact_freq2	4	0.863696	0.215924	1.32002	0.186706	0.047
	cleaning_freq	2	25	27	0.317	4.3113	4.6283	0.15849	0.17245	1	0.91904	0.93151	0.06849	0.613
	cleaning_freq-contact_freq	6	21	27	0.9586	3.6696	4.6283	0.15977	0.17474	1	0.91433	0.79287	0.20713	0.678
	contact_freq	2	25	27	0.3644	4.2639	4.6283	0.18219	0.17056	1	1.0682	0.92127	0.07873	0.345		contact_freq	2	0.349227	0.174613	1.06747	0.0754929	0.35		L7_all_contact_freq	2	0.359527	0.179764	1.05336	0.0777195	0.361
	nonporous_L2_contact_freq	1	10	11	0.017115	0.246694	0.26381	0.017115	0.024669	1	0.69379	0.93512	0.06488	0.486
	nonporous_L2_nonpor_left_right	1	10	11	-0.004297	0.268107	0.26381	-0.0042971	0.0268107	1	-0.16028	1.01629	-0.01629	0.998
	nonporous_L2_nonpor_left_right-contact_freq	3	8	11	0.021449	0.242361	0.26381	0.0071497	0.0302951	1	0.236	0.91869	0.08131	0.93
	nonporous_L3_contact_freq	1	10	11	0.02028	0.46197	0.48225	0.020279	0.046197	1	0.43896	0.95795	0.04205	0.781
	nonporous_L3_nonpor_left_right	1	10	11	0.09223	0.39002	0.48225	0.092227	0.039002	1	2.3647	0.80876	0.19124	0.072
	nonporous_L3_nonpor_left_right-contact_freq	3	8	11	0.13554	0.34671	0.48225	0.045181	0.043339	1	1.0425	0.71894	0.28106	0.464
	nonporous_L4_contact_freq	1	10	11	0.05853	0.71799	0.77652	0.058529	0.071799	1	0.81517	0.92463	0.07537	0.55
	nonporous_L4_nonpor_left_right	1	10	11	0.21494	0.56158	0.77652	0.214938	0.056158	1	3.8274	0.7232	0.2768	0.004
	nonporous_L4_nonpor_left_right-contact_freq	3	8	11	0.29647	0.48005	0.77652	0.098822	0.060006	1	1.6469	0.61821	0.38179	0.064
	nonporous_L5_contact_freq	1	10	11	0.05527	0.97268	1.02795	0.055271	0.097268	1	0.56823	0.94623	0.05377	0.85
	nonporous_L5_nonpor_left_right	1	10	11	0.23614	0.79181	1.02795	0.236143	0.079181	1	2.9823	0.77028	0.22972	0.004
	nonporous_L5_nonpor_left_right-contact_freq	3	8	11	0.35589	0.67206	1.02795	0.11863	0.084008	1	1.4121	0.65379	0.34621	0.12
	nonporous_L6_contact_freq	1	10	11	0.07777	1.14981	1.22758	0.077772	0.114981	1	0.67639	0.93665	0.06335	0.831		nonporous_L6_contact_freq	1	0.0946534	0.0946534	0.990214	0.0764742	0.437		L6_nonporous_contact_freq	1	0.0952024	0.0952024	0.833271	0.0769178	0.64
	nonporous_L6_nonpor_left_right	1	10	11	0.28121	0.94637	1.22758	0.281214	0.094637	1	2.9715	0.77092	0.22908	0.002		nonporous_L6_left_right	1	0.282438	0.282438	2.95472	0.228193	0.001		L6_nonporous_left_right	1	0.282438	0.282438	2.9566	0.228193	0.002
	nonporous_L6_nonpor_left_right-contact_freq	3	8	11	0.44955	0.77803	1.22758	0.14985	0.097254	1	1.5408	0.63379	0.36621	0.038		nonporous_L6_left_right:contact_freq	1	0.0959151	0.0959151	1.00341	0.0774936	0.422		L6_nonporous_left_right_contact_freq2	3	0.473007	0.157669	1.64945	0.382161	0.02
	nonporous_contact_freq	1	10	11	0.14863	1.88596	2.0346	0.14863	0.1886	1	0.7881	0.92695	0.07305	0.708		nonporous_contact_freq	1	0.146611	0.146611	0.970717	0.0717991	0.443		L7_nonpor_contact_freq	1	0.149629	0.149629	0.790716	0.0732775	0.71
	nonporous_nonpor_left_right	1	10	11	0.56126	1.47333	2.0346	0.56126	0.14733	1	3.8095	0.72414	0.27586	0.001		nonporous_left_right	1	0.554846	0.554846	3.67366	0.271723	0.002		L7_nonpor_left_right	1	0.554846	0.554846	3.73103	0.271723	0.002
	nonporous_nonpor_left_right-contact_freq	3	8	11	0.83374	1.20085	2.0346	0.27792	0.15011	1	1.8515	0.59022	0.40978	0.011		nonporous_left_right:contact_freq	1	0.132232	0.132232	0.875516	0.0647576	0.548		L7_nonpor_left_right_contact_freq2	3	0.833689	0.277896	1.83997	0.40828	0.004

## Sheet: two-way_adonis
L7_adonis	Df	SumsOfSqs	MeanSqs	F.Model	R2	Pr(>F)
surface_type	1	0.232555	0.232555	1.42169	0.0502718	0.092
contact_freq	2	0.349227	0.174613	1.06747	0.0754929	0.35
surface_type:contact_freq	1	0.281914	0.281914	1.72344	0.0609418	0.032
Residuals	23	3.76226	0.163577	NA	0.813294	NA
Total	27	4.62596	NA	NA	1	NA
											Factor	Degrees of freedom	Sums of squares	Mean Some of squares	F statistic	R2	P value
nonporous_L7_adonis	Df	SumsOfSqs	MeanSqs	F.Model	R2	Pr(>F)					Surface type	1	0.232555	0.232555	1.42169	0.0502718	0.092
nonpor_left_right	1	0.554846	0.554846	3.67366	0.271723	0.002					Contact freq	2	0.349227	0.174613	1.06747	0.0754929	0.35
contact_freq	1	0.146611	0.146611	0.970717	0.0717991	0.443					Surface type x contact freq	1	0.281914	0.281914	1.72344	0.0609418	0.032
nonpor_left_right:contact_freq	1	0.132232	0.132232	0.875516	0.0647576	0.548					Residuals	23	3.76226	0.163577	NA	0.813294
Residuals	8	1.20827	0.151034	NA	0.59172	NA
Total	11	2.04196	NA	NA	1	NA
L6_adonis	Df	SumsOfSqs	MeanSqs	F.Model	R2	Pr(>F)
surface_type	1	0.232555	0.232555	1.42169	0.0502718	0.085
contact_freq	2	0.349227	0.174613	1.06747	0.0754929	0.327
surface_type:contact_freq	1	0.281914	0.281914	1.72344	0.0609418	0.034
Residuals	23	3.76226	0.163577	NA	0.813294	NA
Total	27	4.62596	NA	NA	1	NA
nonporous_L6_adonis	Df	SumsOfSqs	MeanSqs	F.Model	R2	Pr(>F)
nonpor_left_right	1	0.282438	0.282438	2.95472	0.228193	0.001
contact_freq	1	0.0946534	0.0946534	0.990214	0.0764742	0.437
nonpor_left_right:contact_freq	1	0.0959151	0.0959151	1.00341	0.0774936	0.422
Residuals	8	0.76471	0.0955888	NA	0.617839	NA
Total	11	1.23772	NA	NA	1	NA

## Sheet: adonis_bray_p-values_ALL
Chris_cnt_MED_noCTRL_5k_L2_bray_cleaning_freq-contact_freq_adonis:										Df_Category	Df_Residuals	Df_Total	SumsOfSqs_Category	SumsOfSqs_Residuals	SumsOfSqs_Total	MeanSqs_Category	MeanSqs_Residuals	MeanSqs_Total	F.model_Category	F.model_Residuals	R2	Pr(>F)
Call:									Chris_cnt_MED_noCTRL_5k_L2_bray_cleaning_freq-contact_freq_adonis:	6	21	27	0.0928	0.45494	0.54774	0.015466	0.021664	1	0.71392	0.83058	0.16942	0.739
adonis(formula	=	as.dist(qiime.data$distmat)	~	qiime.data$map[[opts$category]],	permutations	=	opts$num_permutations)		Chris_cnt_MED_noCTRL_5k_L3_bray_cleaning_freq-contact_freq_adonis:	6	21	27	0.14824	0.82996	0.9782	0.024707	0.039522	1	0.62515	0.84845	0.15155	0.9
Permutation:	free								Chris_cnt_MED_noCTRL_5k_L4_bray_cleaning_freq-contact_freq_adonis:	6	21	27	0.39758	1.35405	1.75163	0.066263	0.064479	1	1.0277	0.77302	0.22698	0.425
Number	of	permutations:	999						Chris_cnt_MED_noCTRL_5k_L5_bray_cleaning_freq-contact_freq_adonis:	6	21	27	0.47839	1.811	2.2894	0.079732	0.086238	1	0.92456	0.79104	0.20896	0.568
Terms	added	sequentially	(first	to	last)				Chris_cnt_MED_noCTRL_5k_L6_bray_cleaning_freq-contact_freq_adonis:	6	21	27	0.59087	2.18705	2.77792	0.098479	0.104145	1	0.94559	0.7873	0.2127	0.517
	Df	SumsOfSqs	MeanSqs	F.Model	R2	Pr(>F)			Chris_cnt_MED_noCTRL_5k_bray_cleaning_freq-contact_freq_adonis:	6	21	27	0.9586	3.6696	4.6283	0.15977	0.17474	1	0.91433	0.79287	0.20713	0.678
qiime.data$map[[opts$category]]	6	0.0928	0.015466	0.71392	0.16942	0.739			Chris_cnt_MED_noCTRL_5k_bray_cleaning_freq_adonis:	2	25	27	0.317	4.3113	4.6283	0.15849	0.17245	1	0.91904	0.93151	0.06849	0.613
Residuals	21	0.45494	0.021664	0.83058					Chris_cnt_MED_noCTRL_5k_bray_contact_freq_adonis:	2	25	27	0.3644	4.2639	4.6283	0.18219	0.17056	1	1.0682	0.92127	0.07873	0.345
Total	27	0.54774	1						Chris_cnt_MED_noCTRL_5k_bray_surface_type-cleaning_freq-contact_freq_adonis:	8	19	27	1.3378	3.2905	4.6283	0.16723	0.17318	1	0.9656	0.71095	0.28905	0.53
Chris_cnt_MED_noCTRL_5k_L3_bray_cleaning_freq-contact_freq_adonis:									Chris_cnt_MED_noCTRL_5k_bray_surface_type-cleaning_freq_adonis:	3	24	27	0.4518	4.1764	4.6283	0.15061	0.17402	1	0.86546	0.90238	0.09762	0.753
Call:									Chris_cnt_MED_noCTRL_5k_bray_surface_type-contact_freq_adonis:	4	23	27	0.8738	3.7544	4.6283	0.21845	0.16324	1	1.3383	0.8112	0.1888	0.041
adonis(formula	=	as.dist(qiime.data$distmat)	~	qiime.data$map[[opts$category]],	permutations	=	opts$num_permutations)		Chris_cnt_MED_noCTRL_5k_bray_surface_type_adonis:	1	26	27	0.2357	4.3926	4.6283	0.23569	0.16895	1	1.3951	0.94908	0.05092	0.115
Permutation:	free								Chris_cnt_MED_noCTRL_nonporous_5k_bray_contact_freq_adonis:	1	10	11	0.14863	1.88596	2.0346	0.14863	0.1886	1	0.7881	0.92695	0.07305	0.728
Number	of	permutations:	999						Chris_cnt_MED_noCTRL_nonporous_5k_bray_nonpor_left_right_adonis:	1	10	11	0.56126	1.47333	2.0346	0.56126	0.14733	1	3.8095	0.72414	0.27586	0.002
Terms	added	sequentially	(first	to	last)				core_div_Chris_cnt_MED_noCTRL_5k_L2_bray_cleaning_freq_adonis:	2	25	27	0.02832	0.51942	0.54774	0.01416	0.020777	1	0.68154	0.9483	0.0517	0.621
	Df	SumsOfSqs	MeanSqs	F.Model	R2	Pr(>F)			core_div_Chris_cnt_MED_noCTRL_5k_L2_bray_contact_freq_adonis:	2	25	27	0.04896	0.49877	0.54774	0.024482	0.019951	1	1.2271	0.91061	0.08939	0.315
qiime.data$map[[opts$category]]	6	0.14824	0.024707	0.62515	0.15155	0.9			core_div_Chris_cnt_MED_noCTRL_5k_L2_bray_surface_type-cleaning_freq-contact_freq_adonis:	8	19	27	0.12789	0.41984	0.54774	0.015987	0.022097	1	0.72348	0.76651	0.23349	0.781
Residuals	21	0.82996	0.039522	0.84845					core_div_Chris_cnt_MED_noCTRL_5k_L2_bray_surface_type-cleaning_freq_adonis:	3	24	27	0.04424	0.5035	0.54774	0.014746	0.020979	1	0.7029	0.91923	0.08077	0.648
Total	27	0.9782	1						core_div_Chris_cnt_MED_noCTRL_5k_L2_bray_surface_type-contact_freq_adonis:	4	23	27	0.09254	0.4552	0.54774	0.023134	0.019791	1	1.1689	0.83106	0.16894	0.335
Chris_cnt_MED_noCTRL_5k_L4_bray_cleaning_freq-contact_freq_adonis:									core_div_Chris_cnt_MED_noCTRL_5k_L2_bray_surface_type_adonis:	1	26	27	0.03096	0.51677	0.54774	0.030964	0.019876	1	1.5578	0.94347	0.05653	0.202
Call:									core_div_Chris_cnt_MED_noCTRL_5k_L3_bray_cleaning_freq_adonis:	2	25	27	0.03772	0.94049	0.9782	0.018859	0.03762	1	0.5013	0.96144	0.03856	0.861
adonis(formula	=	as.dist(qiime.data$distmat)	~	qiime.data$map[[opts$category]],	permutations	=	opts$num_permutations)		core_div_Chris_cnt_MED_noCTRL_5k_L3_bray_contact_freq_adonis:	2	25	27	0.07192	0.90628	0.9782	0.035962	0.036251	1	0.99203	0.92647	0.07353	0.44
Permutation:	free								core_div_Chris_cnt_MED_noCTRL_5k_L3_bray_surface_type-cleaning_freq-contact_freq_adonis:	8	19	27	0.20425	0.77396	0.9782	0.025531	0.040735	1	0.62676	0.7912	0.2088	0.92
Number	of	permutations:	999						core_div_Chris_cnt_MED_noCTRL_5k_L3_bray_surface_type-cleaning_freq_adonis:	3	24	27	0.07198	0.90622	0.9782	0.023994	0.037759	1	0.63545	0.92641	0.07359	0.784
Terms	added	sequentially	(first	to	last)				core_div_Chris_cnt_MED_noCTRL_5k_L3_bray_surface_type-contact_freq_adonis:	4	23	27	0.12451	0.8537	0.9782	0.031127	0.037117	1	0.83861	0.87272	0.12728	0.607
	Df	SumsOfSqs	MeanSqs	F.Model	R2	Pr(>F)			core_div_Chris_cnt_MED_noCTRL_5k_L3_bray_surface_type_adonis:	1	26	27	0.03166	0.94654	0.9782	0.031662	0.036405	1	0.86971	0.96763	0.03237	0.492
qiime.data$map[[opts$category]]	6	0.39758	0.066263	1.0277	0.22698	0.425			core_div_Chris_cnt_MED_noCTRL_5k_L4_bray_cleaning_freq_adonis:	2	25	27	0.10227	1.64936	1.75163	0.051133	0.065975	1	0.77505	0.94162	0.05838	0.679
Residuals	21	1.35405	0.064479	0.77302					core_div_Chris_cnt_MED_noCTRL_5k_L4_bray_contact_freq_adonis:	2	25	27	0.20079	1.55084	1.75163	0.100393	0.062034	1	1.6183	0.88537	0.11463	0.106
Total	27	1.75163	1						core_div_Chris_cnt_MED_noCTRL_5k_L4_bray_surface_type-cleaning_freq-contact_freq_adonis:	8	19	27	0.54238	1.20925	1.75163	0.067797	0.063645	1	1.0652	0.69036	0.30964	0.394
Chris_cnt_MED_noCTRL_5k_L5_bray_cleaning_freq-contact_freq_adonis:									core_div_Chris_cnt_MED_noCTRL_5k_L4_bray_surface_type-cleaning_freq_adonis:	3	24	27	0.13368	1.61795	1.75163	0.044559	0.067415	1	0.66097	0.92368	0.07632	0.865
Call:									core_div_Chris_cnt_MED_noCTRL_5k_L4_bray_surface_type-contact_freq_adonis:	4	23	27	0.37728	1.37435	1.75163	0.094319	0.059755	1	1.5784	0.78461	0.21539	0.054
adonis(formula	=	as.dist(qiime.data$distmat)	~	qiime.data$map[[opts$category]],	permutations	=	opts$num_permutations)		core_div_Chris_cnt_MED_noCTRL_5k_L4_bray_surface_type_adonis:	1	26	27	0.0411	1.7105	1.7516	0.041097	0.06579	1	0.62467	0.97654	0.02346	0.785
Permutation:	free								core_div_Chris_cnt_MED_noCTRL_5k_L5_bray_cleaning_freq_adonis:	2	25	27	0.16344	2.12595	2.2894	0.081721	0.085038	1	0.961	0.92861	0.07139	0.492
Number	of	permutations:	999						core_div_Chris_cnt_MED_noCTRL_5k_L5_bray_contact_freq_adonis:	2	25	27	0.21229	2.0771	2.2894	0.106147	0.083084	1	1.2776	0.90727	0.09273	0.193
Terms	added	sequentially	(first	to	last)				core_div_Chris_cnt_MED_noCTRL_5k_L5_bray_surface_type-cleaning_freq-contact_freq_adonis:	8	19	27	0.68738	1.60201	2.2894	0.085923	0.084317	1	1.0191	0.69975	0.30025	0.417
	Df	SumsOfSqs	MeanSqs	F.Model	R2	Pr(>F)			core_div_Chris_cnt_MED_noCTRL_5k_L5_bray_surface_type-cleaning_freq_adonis:	3	24	27	0.21396	2.07543	2.2894	0.07132	0.086476	1	0.82474	0.90654	0.09346	0.688
qiime.data$map[[opts$category]]	6	0.47839	0.079732	0.92456	0.20896	0.568			core_div_Chris_cnt_MED_noCTRL_5k_L5_bray_surface_type-contact_freq_adonis:	4	23	27	0.48244	1.80696	2.2894	0.120609	0.078563	1	1.5352	0.78927	0.21073	0.048
Residuals	21	1.811	0.086238	0.79104					core_div_Chris_cnt_MED_noCTRL_5k_L5_bray_surface_type_adonis:	1	26	27	0.08747	2.20192	2.2894	0.087471	0.084689	1	1.0328	0.96179	0.03821	0.42
Total	27	2.2894	1						core_div_Chris_cnt_MED_noCTRL_5k_L6_bray_cleaning_freq_adonis:	2	25	27	0.1469	2.631	2.7779	0.073448	0.105241	1	0.6979	0.94712	0.05288	0.844
Chris_cnt_MED_noCTRL_5k_L6_bray_cleaning_freq-contact_freq_adonis:									core_div_Chris_cnt_MED_noCTRL_5k_L6_bray_contact_freq_adonis:	2	25	27	0.29843	2.47948	2.77792	0.149217	0.099179	1	1.5045	0.89257	0.10743	0.095
Call:									core_div_Chris_cnt_MED_noCTRL_5k_L6_bray_surface_type-cleaning_freq-contact_freq_adonis:	8	19	27	0.8309	1.947	2.7779	0.10386	0.10247	1	1.0135	0.70089	0.29911	0.417
adonis(formula	=	as.dist(qiime.data$distmat)	~	qiime.data$map[[opts$category]],	permutations	=	opts$num_permutations)		core_div_Chris_cnt_MED_noCTRL_5k_L6_bray_surface_type-cleaning_freq_adonis:	3	24	27	0.20123	2.57669	2.77792	0.067077	0.107362	1	0.62478	0.92756	0.07244	0.971
Permutation:	free								core_div_Chris_cnt_MED_noCTRL_5k_L6_bray_surface_type-contact_freq_adonis:	4	23	27	0.60622	2.1717	2.77792	0.151555	0.094422	1	1.6051	0.78177	0.21823	0.021
Number	of	permutations:	999						core_div_Chris_cnt_MED_noCTRL_5k_L6_bray_surface_type_adonis:	1	26	27	0.09869	2.67923	2.77792	0.098689	0.103047	1	0.9577	0.96447	0.03553	0.494
Terms	added	sequentially	(first	to	last)				core_div_Chris_cnt_MED_noCTRL_nonporous_5k_L2_bray_contact_freq_adonis:	1	10	11	0.017115	0.246694	0.26381	0.017115	0.024669	1	0.69379	0.93512	0.06488	0.486
	Df	SumsOfSqs	MeanSqs	F.Model	R2	Pr(>F)			core_div_Chris_cnt_MED_noCTRL_nonporous_5k_L2_bray_nonpor_left_right-contact_freq_adonis:	3	8	11	0.021449	0.242361	0.26381	0.0071497	0.0302951	1	0.236	0.91869	0.08131	0.93
qiime.data$map[[opts$category]]	6	0.59087	0.098479	0.94559	0.2127	0.517			core_div_Chris_cnt_MED_noCTRL_nonporous_5k_L2_bray_nonpor_left_right_adonis:	1	10	11	-0.004297	0.268107	0.26381	-0.0042971	0.0268107	1	-0.16028	1.01629	-0.01629	0.998
Residuals	21	2.18705	0.104145	0.7873					core_div_Chris_cnt_MED_noCTRL_nonporous_5k_L3_bray_contact_freq_adonis:	1	10	11	0.02028	0.46197	0.48225	0.020279	0.046197	1	0.43896	0.95795	0.04205	0.781
Total	27	2.77792	1						core_div_Chris_cnt_MED_noCTRL_nonporous_5k_L3_bray_nonpor_left_right-contact_freq_adonis:	3	8	11	0.13554	0.34671	0.48225	0.045181	0.043339	1	1.0425	0.71894	0.28106	0.464
Chris_cnt_MED_noCTRL_5k_bray_cleaning_freq-contact_freq_adonis:									core_div_Chris_cnt_MED_noCTRL_nonporous_5k_L3_bray_nonpor_left_right_adonis:	1	10	11	0.09223	0.39002	0.48225	0.092227	0.039002	1	2.3647	0.80876	0.19124	0.072
Call:									core_div_Chris_cnt_MED_noCTRL_nonporous_5k_L4_bray_contact_freq_adonis:	1	10	11	0.05853	0.71799	0.77652	0.058529	0.071799	1	0.81517	0.92463	0.07537	0.55
adonis(formula	=	as.dist(qiime.data$distmat)	~	qiime.data$map[[opts$category]],	permutations	=	opts$num_permutations)		core_div_Chris_cnt_MED_noCTRL_nonporous_5k_L4_bray_nonpor_left_right-contact_freq_adonis:	3	8	11	0.29647	0.48005	0.77652	0.098822	0.060006	1	1.6469	0.61821	0.38179	0.064
Permutation:	free								core_div_Chris_cnt_MED_noCTRL_nonporous_5k_L4_bray_nonpor_left_right_adonis:	1	10	11	0.21494	0.56158	0.77652	0.214938	0.056158	1	3.8274	0.7232	0.2768	0.004
Number	of	permutations:	999						core_div_Chris_cnt_MED_noCTRL_nonporous_5k_L5_bray_contact_freq_adonis:	1	10	11	0.05527	0.97268	1.02795	0.055271	0.097268	1	0.56823	0.94623	0.05377	0.85
Terms	added	sequentially	(first	to	last)				core_div_Chris_cnt_MED_noCTRL_nonporous_5k_L5_bray_nonpor_left_right-contact_freq_adonis:	3	8	11	0.35589	0.67206	1.02795	0.11863	0.084008	1	1.4121	0.65379	0.34621	0.12
	Df	SumsOfSqs	MeanSqs	F.Model	R2	Pr(>F)			core_div_Chris_cnt_MED_noCTRL_nonporous_5k_L5_bray_nonpor_left_right_adonis:	1	10	11	0.23614	0.79181	1.02795	0.236143	0.079181	1	2.9823	0.77028	0.22972	0.004
qiime.data$map[[opts$category]]	6	0.9586	0.15977	0.91433	0.20713	0.678			core_div_Chris_cnt_MED_noCTRL_nonporous_5k_L6_bray_contact_freq_adonis:	1	10	11	0.07777	1.14981	1.22758	0.077772	0.114981	1	0.67639	0.93665	0.06335	0.831
Residuals	21	3.6696	0.17474	0.79287					core_div_Chris_cnt_MED_noCTRL_nonporous_5k_L6_bray_nonpor_left_right-contact_freq_adonis:	3	8	11	0.44955	0.77803	1.22758	0.14985	0.097254	1	1.5408	0.63379	0.36621	0.038
Total	27	4.6283	1						core_div_Chris_cnt_MED_noCTRL_nonporous_5k_L6_bray_nonpor_left_right_adonis:	1	10	11	0.28121	0.94637	1.22758	0.281214	0.094637	1	2.9715	0.77092	0.22908	0.002
Chris_cnt_MED_noCTRL_5k_bray_cleaning_freq_adonis:									core_div_Chris_cnt_MED_noCTRL_nonporous_5k_bray_contact_freq_adonis	1	10	11	0.14863	1.88596	2.0346	0.14863	0.1886	1	0.7881	0.92695	0.07305	0.708
Call:									core_div_Chris_cnt_MED_noCTRL_nonporous_5k_bray_nonpor_left_right-contact_freq_adonis	3	8	11	0.83374	1.20085	2.0346	0.27792	0.15011	1	1.8515	0.59022	0.40978	0.011
adonis(formula	=	as.dist(qiime.data$distmat)	~	qiime.data$map[[opts$category]],	permutations	=	opts$num_permutations)		core_div_Chris_cnt_MED_noCTRL_nonporous_5k_bray_nonpor_left_right_adonis	1	10	11	0.56126	1.47333	2.0346	0.56126	0.14733	1	3.8095	0.72414	0.27586	0.001
Permutation:	free
Number	of	permutations:	999
Terms	added	sequentially	(first	to	last)
	Df	SumsOfSqs	MeanSqs	F.Model	R2	Pr(>F)
qiime.data$map[[opts$category]]	2	0.317	0.15849	0.91904	0.06849	0.613
Residuals	25	4.3113	0.17245	0.93151
Total	27	4.6283	1
Chris_cnt_MED_noCTRL_5k_bray_contact_freq_adonis:
Call:
adonis(formula	=	as.dist(qiime.data$distmat)	~	qiime.data$map[[opts$category]],	permutations	=	opts$num_permutations)
Permutation:	free
Number	of	permutations:	999
Terms	added	sequentially	(first	to	last)
	Df	SumsOfSqs	MeanSqs	F.Model	R2	Pr(>F)
qiime.data$map[[opts$category]]	2	0.3644	0.18219	1.0682	0.07873	0.345
Residuals	25	4.2639	0.17056	0.92127
Total	27	4.6283	1
Chris_cnt_MED_noCTRL_5k_bray_surface_type-cleaning_freq-contact_freq_adonis:
Call:
adonis(formula	=	as.dist(qiime.data$distmat)	~	qiime.data$map[[opts$category]],	permutations	=	opts$num_permutations)
Permutation:	free
Number	of	permutations:	999
Terms	added	sequentially	(first	to	last)
	Df	SumsOfSqs	MeanSqs	F.Model	R2	Pr(>F)
qiime.data$map[[opts$category]]	8	1.3378	0.16723	0.9656	0.28905	0.53
Residuals	19	3.2905	0.17318	0.71095
Total	27	4.6283	1
Chris_cnt_MED_noCTRL_5k_bray_surface_type-cleaning_freq_adonis:
Call:
adonis(formula	=	as.dist(qiime.data$distmat)	~	qiime.data$map[[opts$category]],	permutations	=	opts$num_permutations)
Permutation:	free
Number	of	permutations:	999
Terms	added	sequentially	(first	to	last)
	Df	SumsOfSqs	MeanSqs	F.Model	R2	Pr(>F)
qiime.data$map[[opts$category]]	3	0.4518	0.15061	0.86546	0.09762	0.753
Residuals	24	4.1764	0.17402	0.90238
Total	27	4.6283	1
Chris_cnt_MED_noCTRL_5k_bray_surface_type-contact_freq_adonis:
Call:
adonis(formula	=	as.dist(qiime.data$distmat)	~	qiime.data$map[[opts$category]],	permutations	=	opts$num_permutations)
Permutation:	free
Number	of	permutations:	999
Terms	added	sequentially	(first	to	last)
	Df	SumsOfSqs	MeanSqs	F.Model	R2	Pr(>F)
qiime.data$map[[opts$category]]	4	0.8738	0.21845	1.3383	0.1888	0.041	*
Residuals	23	3.7544	0.16324	0.8112
Total	27	4.6283	1
Chris_cnt_MED_noCTRL_5k_bray_surface_type_adonis:
Call:
adonis(formula	=	as.dist(qiime.data$distmat)	~	qiime.data$map[[opts$category]],	permutations	=	opts$num_permutations)
Permutation:	free
Number	of	permutations:	999
Terms	added	sequentially	(first	to	last)
	Df	SumsOfSqs	MeanSqs	F.Model	R2	Pr(>F)
qiime.data$map[[opts$category]]	1	0.2357	0.23569	1.3951	0.05092	0.115
Residuals	26	4.3926	0.16895	0.94908
Total	27	4.6283	1
Chris_cnt_MED_noCTRL_nonporous_5k_bray_contact_freq_adonis:
Call:
adonis(formula	=	as.dist(qiime.data$distmat)	~	qiime.data$map[[opts$category]],	permutations	=	opts$num_permutations)
Permutation:	free
Number	of	permutations:	999
Terms	added	sequentially	(first	to	last)
	Df	SumsOfSqs	MeanSqs	F.Model	R2	Pr(>F)
qiime.data$map[[opts$category]]	1	0.14863	0.14863	0.7881	0.07305	0.728
Residuals	10	1.88596	0.1886	0.92695
Total	11	2.0346	1
Chris_cnt_MED_noCTRL_nonporous_5k_bray_nonpor_left_right_adonis:
Call:
adonis(formula	=	as.dist(qiime.data$distmat)	~	qiime.data$map[[opts$category]],	permutations	=	opts$num_permutations)
Permutation:	free
Number	of	permutations:	999
Terms	added	sequentially	(first	to	last)
	Df	SumsOfSqs	MeanSqs	F.Model	R2	Pr(>F)
qiime.data$map[[opts$category]]	1	0.56126	0.56126	3.8095	0.27586	0.002	**
Residuals	10	1.47333	0.14733	0.72414
Total	11	2.0346	1
core_div_Chris_cnt_MED_noCTRL_5k_L2_bray_cleaning_freq_adonis:
Call:
adonis(formula	=	as.dist(qiime.data$distmat)	~	qiime.data$map[[opts$category]],	permutations	=	opts$num_permutations)
Permutation:	free
Number	of	permutations:	999
Terms	added	sequentially	(first	to	last)
	Df	SumsOfSqs	MeanSqs	F.Model	R2	Pr(>F)
qiime.data$map[[opts$category]]	2	0.02832	0.01416	0.68154	0.0517	0.621
Residuals	25	0.51942	0.020777	0.9483
Total	27	0.54774	1
core_div_Chris_cnt_MED_noCTRL_5k_L2_bray_contact_freq_adonis:
Call:
adonis(formula	=	as.dist(qiime.data$distmat)	~	qiime.data$map[[opts$category]],	permutations	=	opts$num_permutations)
Permutation:	free
Number	of	permutations:	999
Terms	added	sequentially	(first	to	last)
	Df	SumsOfSqs	MeanSqs	F.Model	R2	Pr(>F)
qiime.data$map[[opts$category]]	2	0.04896	0.024482	1.2271	0.08939	0.315
Residuals	25	0.49877	0.019951	0.91061
Total	27	0.54774	1
core_div_Chris_cnt_MED_noCTRL_5k_L2_bray_surface_type-cleaning_freq-contact_freq_adonis:
Call:
adonis(formula	=	as.dist(qiime.data$distmat)	~	qiime.data$map[[opts$category]],	permutations	=	opts$num_permutations)
Permutation:	free
Number	of	permutations:	999
Terms	added	sequentially	(first	to	last)
	Df	SumsOfSqs	MeanSqs	F.Model	R2	Pr(>F)
qiime.data$map[[opts$category]]	8	0.12789	0.015987	0.72348	0.23349	0.781
Residuals	19	0.41984	0.022097	0.76651
Total	27	0.54774	1
core_div_Chris_cnt_MED_noCTRL_5k_L2_bray_surface_type-cleaning_freq_adonis:
Call:
adonis(formula	=	as.dist(qiime.data$distmat)	~	qiime.data$map[[opts$category]],	permutations	=	opts$num_permutations)
Permutation:	free
Number	of	permutations:	999
Terms	added	sequentially	(first	to	last)
	Df	SumsOfSqs	MeanSqs	F.Model	R2	Pr(>F)
qiime.data$map[[opts$category]]	3	0.04424	0.014746	0.7029	0.08077	0.648
Residuals	24	0.5035	0.020979	0.91923
Total	27	0.54774	1
core_div_Chris_cnt_MED_noCTRL_5k_L2_bray_surface_type-contact_freq_adonis:
Call:
adonis(formula	=	as.dist(qiime.data$distmat)	~	qiime.data$map[[opts$category]],	permutations	=	opts$num_permutations)
Permutation:	free
Number	of	permutations:	999
Terms	added	sequentially	(first	to	last)
	Df	SumsOfSqs	MeanSqs	F.Model	R2	Pr(>F)
qiime.data$map[[opts$category]]	4	0.09254	0.023134	1.1689	0.16894	0.335
Residuals	23	0.4552	0.019791	0.83106
Total	27	0.54774	1
core_div_Chris_cnt_MED_noCTRL_5k_L2_bray_surface_type_adonis:
Call:
adonis(formula	=	as.dist(qiime.data$distmat)	~	qiime.data$map[[opts$category]],	permutations	=	opts$num_permutations)
Permutation:	free
Number	of	permutations:	999
Terms	added	sequentially	(first	to	last)
	Df	SumsOfSqs	MeanSqs	F.Model	R2	Pr(>F)
qiime.data$map[[opts$category]]	1	0.03096	0.030964	1.5578	0.05653	0.202
Residuals	26	0.51677	0.019876	0.94347
Total	27	0.54774	1
core_div_Chris_cnt_MED_noCTRL_5k_L3_bray_cleaning_freq_adonis:
Call:
adonis(formula	=	as.dist(qiime.data$distmat)	~	qiime.data$map[[opts$category]],	permutations	=	opts$num_permutations)
Permutation:	free
Number	of	permutations:	999
Terms	added	sequentially	(first	to	last)
	Df	SumsOfSqs	MeanSqs	F.Model	R2	Pr(>F)
qiime.data$map[[opts$category]]	2	0.03772	0.018859	0.5013	0.03856	0.861
Residuals	25	0.94049	0.03762	0.96144
Total	27	0.9782	1
core_div_Chris_cnt_MED_noCTRL_5k_L3_bray_contact_freq_adonis:
Call:
adonis(formula	=	as.dist(qiime.data$distmat)	~	qiime.data$map[[opts$category]],	permutations	=	opts$num_permutations)
Permutation:	free
Number	of	permutations:	999
Terms	added	sequentially	(first	to	last)
	Df	SumsOfSqs	MeanSqs	F.Model	R2	Pr(>F)
qiime.data$map[[opts$category]]	2	0.07192	0.035962	0.99203	0.07353	0.44
Residuals	25	0.90628	0.036251	0.92647
Total	27	0.9782	1
core_div_Chris_cnt_MED_noCTRL_5k_L3_bray_surface_type-cleaning_freq-contact_freq_adonis:
Call:
adonis(formula	=	as.dist(qiime.data$distmat)	~	qiime.data$map[[opts$category]],	permutations	=	opts$num_permutations)
Permutation:	free
Number	of	permutations:	999
Terms	added	sequentially	(first	to	last)
	Df	SumsOfSqs	MeanSqs	F.Model	R2	Pr(>F)
qiime.data$map[[opts$category]]	8	0.20425	0.025531	0.62676	0.2088	0.92
Residuals	19	0.77396	0.040735	0.7912
Total	27	0.9782	1
core_div_Chris_cnt_MED_noCTRL_5k_L3_bray_surface_type-cleaning_freq_adonis:
Call:
adonis(formula	=	as.dist(qiime.data$distmat)	~	qiime.data$map[[opts$category]],	permutations	=	opts$num_permutations)
Permutation:	free
Number	of	permutations:	999
Terms	added	sequentially	(first	to	last)
	Df	SumsOfSqs	MeanSqs	F.Model	R2	Pr(>F)
qiime.data$map[[opts$category]]	3	0.07198	0.023994	0.63545	0.07359	0.784
Residuals	24	0.90622	0.037759	0.92641
Total	27	0.9782	1
core_div_Chris_cnt_MED_noCTRL_5k_L3_bray_surface_type-contact_freq_adonis:
Call:
adonis(formula	=	as.dist(qiime.data$distmat)	~	qiime.data$map[[opts$category]],	permutations	=	opts$num_permutations)
Permutation:	free
Number	of	permutations:	999
Terms	added	sequentially	(first	to	last)
	Df	SumsOfSqs	MeanSqs	F.Model	R2	Pr(>F)
qiime.data$map[[opts$category]]	4	0.12451	0.031127	0.83861	0.12728	0.607
Residuals	23	0.8537	0.037117	0.87272
Total	27	0.9782	1
core_div_Chris_cnt_MED_noCTRL_5k_L3_bray_surface_type_adonis:
Call:
adonis(formula	=	as.dist(qiime.data$distmat)	~	qiime.data$map[[opts$category]],	permutations	=	opts$num_permutations)
Permutation:	free
Number	of	permutations:	999
Terms	added	sequentially	(first	to	last)
	Df	SumsOfSqs	MeanSqs	F.Model	R2	Pr(>F)
qiime.data$map[[opts$category]]	1	0.03166	0.031662	0.86971	0.03237	0.492
Residuals	26	0.94654	0.036405	0.96763
Total	27	0.9782	1
core_div_Chris_cnt_MED_noCTRL_5k_L4_bray_cleaning_freq_adonis:
Call:
adonis(formula	=	as.dist(qiime.data$distmat)	~	qiime.data$map[[opts$category]],	permutations	=	opts$num_permutations)
Permutation:	free
Number	of	permutations:	999
Terms	added	sequentially	(first	to	last)
	Df	SumsOfSqs	MeanSqs	F.Model	R2	Pr(>F)
qiime.data$map[[opts$category]]	2	0.10227	0.051133	0.77505	0.05838	0.679
Residuals	25	1.64936	0.065975	0.94162
Total	27	1.75163	1
core_div_Chris_cnt_MED_noCTRL_5k_L4_bray_contact_freq_adonis:
Call:
adonis(formula	=	as.dist(qiime.data$distmat)	~	qiime.data$map[[opts$category]],	permutations	=	opts$num_permutations)
Permutation:	free
Number	of	permutations:	999
Terms	added	sequentially	(first	to	last)
	Df	SumsOfSqs	MeanSqs	F.Model	R2	Pr(>F)
qiime.data$map[[opts$category]]	2	0.20079	0.100393	1.6183	0.11463	0.106
Residuals	25	1.55084	0.062034	0.88537
Total	27	1.75163	1
core_div_Chris_cnt_MED_noCTRL_5k_L4_bray_surface_type-cleaning_freq-contact_freq_adonis:
Call:
adonis(formula	=	as.dist(qiime.data$distmat)	~	qiime.data$map[[opts$category]],	permutations	=	opts$num_permutations)
Permutation:	free
Number	of	permutations:	999
Terms	added	sequentially	(first	to	last)
	Df	SumsOfSqs	MeanSqs	F.Model	R2	Pr(>F)
qiime.data$map[[opts$category]]	8	0.54238	0.067797	1.0652	0.30964	0.394
Residuals	19	1.20925	0.063645	0.69036
Total	27	1.75163	1
core_div_Chris_cnt_MED_noCTRL_5k_L4_bray_surface_type-cleaning_freq_adonis:
Call:
adonis(formula	=	as.dist(qiime.data$distmat)	~	qiime.data$map[[opts$category]],	permutations	=	opts$num_permutations)
Permutation:	free
Number	of	permutations:	999
Terms	added	sequentially	(first	to	last)
	Df	SumsOfSqs	MeanSqs	F.Model	R2	Pr(>F)
qiime.data$map[[opts$category]]	3	0.13368	0.044559	0.66097	0.07632	0.865
Residuals	24	1.61795	0.067415	0.92368
Total	27	1.75163	1
core_div_Chris_cnt_MED_noCTRL_5k_L4_bray_surface_type-contact_freq_adonis:
Call:
adonis(formula	=	as.dist(qiime.data$distmat)	~	qiime.data$map[[opts$category]],	permutations	=	opts$num_permutations)
Permutation:	free
Number	of	permutations:	999
Terms	added	sequentially	(first	to	last)
	Df	SumsOfSqs	MeanSqs	F.Model	R2	Pr(>F)
qiime.data$map[[opts$category]]	4	0.37728	0.094319	1.5784	0.21539	0.054	.
Residuals	23	1.37435	0.059755	0.78461
Total	27	1.75163	1
core_div_Chris_cnt_MED_noCTRL_5k_L4_bray_surface_type_adonis:
Call:
adonis(formula	=	as.dist(qiime.data$distmat)	~	qiime.data$map[[opts$category]],	permutations	=	opts$num_permutations)
Permutation:	free
Number	of	permutations:	999
Terms	added	sequentially	(first	to	last)
	Df	SumsOfSqs	MeanSqs	F.Model	R2	Pr(>F)
qiime.data$map[[opts$category]]	1	0.0411	0.041097	0.62467	0.02346	0.785
Residuals	26	1.7105	0.06579	0.97654
Total	27	1.7516	1
core_div_Chris_cnt_MED_noCTRL_5k_L5_bray_cleaning_freq_adonis:
Call:
adonis(formula	=	as.dist(qiime.data$distmat)	~	qiime.data$map[[opts$category]],	permutations	=	opts$num_permutations)
Permutation:	free
Number	of	permutations:	999
Terms	added	sequentially	(first	to	last)
	Df	SumsOfSqs	MeanSqs	F.Model	R2	Pr(>F)
qiime.data$map[[opts$category]]	2	0.16344	0.081721	0.961	0.07139	0.492
Residuals	25	2.12595	0.085038	0.92861
Total	27	2.2894	1
core_div_Chris_cnt_MED_noCTRL_5k_L5_bray_contact_freq_adonis:
Call:
adonis(formula	=	as.dist(qiime.data$distmat)	~	qiime.data$map[[opts$category]],	permutations	=	opts$num_permutations)
Permutation:	free
Number	of	permutations:	999
Terms	added	sequentially	(first	to	last)
	Df	SumsOfSqs	MeanSqs	F.Model	R2	Pr(>F)
qiime.data$map[[opts$category]]	2	0.21229	0.106147	1.2776	0.09273	0.193
Residuals	25	2.0771	0.083084	0.90727
Total	27	2.2894	1
core_div_Chris_cnt_MED_noCTRL_5k_L5_bray_surface_type-cleaning_freq-contact_freq_adonis:
Call:
adonis(formula	=	as.dist(qiime.data$distmat)	~	qiime.data$map[[opts$category]],	permutations	=	opts$num_permutations)
Permutation:	free
Number	of	permutations:	999
Terms	added	sequentially	(first	to	last)
	Df	SumsOfSqs	MeanSqs	F.Model	R2	Pr(>F)
qiime.data$map[[opts$category]]	8	0.68738	0.085923	1.0191	0.30025	0.417
Residuals	19	1.60201	0.084317	0.69975
Total	27	2.2894	1
core_div_Chris_cnt_MED_noCTRL_5k_L5_bray_surface_type-cleaning_freq_adonis:
Call:
adonis(formula	=	as.dist(qiime.data$distmat)	~	qiime.data$map[[opts$category]],	permutations	=	opts$num_permutations)
Permutation:	free
Number	of	permutations:	999
Terms	added	sequentially	(first	to	last)
	Df	SumsOfSqs	MeanSqs	F.Model	R2	Pr(>F)
qiime.data$map[[opts$category]]	3	0.21396	0.07132	0.82474	0.09346	0.688
Residuals	24	2.07543	0.086476	0.90654
Total	27	2.2894	1
core_div_Chris_cnt_MED_noCTRL_5k_L5_bray_surface_type-contact_freq_adonis:
Call:
adonis(formula	=	as.dist(qiime.data$distmat)	~	qiime.data$map[[opts$category]],	permutations	=	opts$num_permutations)
Permutation:	free
Number	of	permutations:	999
Terms	added	sequentially	(first	to	last)
	Df	SumsOfSqs	MeanSqs	F.Model	R2	Pr(>F)
qiime.data$map[[opts$category]]	4	0.48244	0.120609	1.5352	0.21073	0.048	*
Residuals	23	1.80696	0.078563	0.78927
Total	27	2.2894	1
core_div_Chris_cnt_MED_noCTRL_5k_L5_bray_surface_type_adonis:
Call:
adonis(formula	=	as.dist(qiime.data$distmat)	~	qiime.data$map[[opts$category]],	permutations	=	opts$num_permutations)
Permutation:	free
Number	of	permutations:	999
Terms	added	sequentially	(first	to	last)
	Df	SumsOfSqs	MeanSqs	F.Model	R2	Pr(>F)
qiime.data$map[[opts$category]]	1	0.08747	0.087471	1.0328	0.03821	0.42
Residuals	26	2.20192	0.084689	0.96179
Total	27	2.2894	1
core_div_Chris_cnt_MED_noCTRL_5k_L6_bray_cleaning_freq_adonis:
Call:
adonis(formula	=	as.dist(qiime.data$distmat)	~	qiime.data$map[[opts$category]],	permutations	=	opts$num_permutations)
Permutation:	free
Number	of	permutations:	999
Terms	added	sequentially	(first	to	last)
	Df	SumsOfSqs	MeanSqs	F.Model	R2	Pr(>F)
qiime.data$map[[opts$category]]	2	0.1469	0.073448	0.6979	0.05288	0.844
Residuals	25	2.631	0.105241	0.94712
Total	27	2.7779	1
core_div_Chris_cnt_MED_noCTRL_5k_L6_bray_contact_freq_adonis:
Call:
adonis(formula	=	as.dist(qiime.data$distmat)	~	qiime.data$map[[opts$category]],	permutations	=	opts$num_permutations)
Permutation:	free
Number	of	permutations:	999
Terms	added	sequentially	(first	to	last)
	Df	SumsOfSqs	MeanSqs	F.Model	R2	Pr(>F)
qiime.data$map[[opts$category]]	2	0.29843	0.149217	1.5045	0.10743	0.095	.
Residuals	25	2.47948	0.099179	0.89257
Total	27	2.77792	1
core_div_Chris_cnt_MED_noCTRL_5k_L6_bray_surface_type-cleaning_freq-contact_freq_adonis:
Call:
adonis(formula	=	as.dist(qiime.data$distmat)	~	qiime.data$map[[opts$category]],	permutations	=	opts$num_permutations)
Permutation:	free
Number	of	permutations:	999
Terms	added	sequentially	(first	to	last)
	Df	SumsOfSqs	MeanSqs	F.Model	R2	Pr(>F)
qiime.data$map[[opts$category]]	8	0.8309	0.10386	1.0135	0.29911	0.417
Residuals	19	1.947	0.10247	0.70089
Total	27	2.7779	1
core_div_Chris_cnt_MED_noCTRL_5k_L6_bray_surface_type-cleaning_freq_adonis:
Call:
adonis(formula	=	as.dist(qiime.data$distmat)	~	qiime.data$map[[opts$category]],	permutations	=	opts$num_permutations)
Permutation:	free
Number	of	permutations:	999
Terms	added	sequentially	(first	to	last)
	Df	SumsOfSqs	MeanSqs	F.Model	R2	Pr(>F)
qiime.data$map[[opts$category]]	3	0.20123	0.067077	0.62478	0.07244	0.971
Residuals	24	2.57669	0.107362	0.92756
Total	27	2.77792	1
core_div_Chris_cnt_MED_noCTRL_5k_L6_bray_surface_type-contact_freq_adonis:
Call:
adonis(formula	=	as.dist(qiime.data$distmat)	~	qiime.data$map[[opts$category]],	permutations	=	opts$num_permutations)
Permutation:	free
Number	of	permutations:	999
Terms	added	sequentially	(first	to	last)
	Df	SumsOfSqs	MeanSqs	F.Model	R2	Pr(>F)
qiime.data$map[[opts$category]]	4	0.60622	0.151555	1.6051	0.21823	0.021	*
Residuals	23	2.1717	0.094422	0.78177
Total	27	2.77792	1
core_div_Chris_cnt_MED_noCTRL_5k_L6_bray_surface_type_adonis:
Call:
adonis(formula	=	as.dist(qiime.data$distmat)	~	qiime.data$map[[opts$category]],	permutations	=	opts$num_permutations)
Permutation:	free
Number	of	permutations:	999
Terms	added	sequentially	(first	to	last)
	Df	SumsOfSqs	MeanSqs	F.Model	R2	Pr(>F)
qiime.data$map[[opts$category]]	1	0.09869	0.098689	0.9577	0.03553	0.494
Residuals	26	2.67923	0.103047	0.96447
Total	27	2.77792	1
core_div_Chris_cnt_MED_noCTRL_nonporous_5k_L2_bray_contact_freq_adonis:
Call:
adonis(formula	=	as.dist(qiime.data$distmat)	~	qiime.data$map[[opts$category]],	permutations	=	opts$num_permutations)
Permutation:	free
Number	of	permutations:	999
Terms	added	sequentially	(first	to	last)
	Df	SumsOfSqs	MeanSqs	F.Model	R2	Pr(>F)
qiime.data$map[[opts$category]]	1	0.017115	0.017115	0.69379	0.06488	0.486
Residuals	10	0.246694	0.024669	0.93512
Total	11	0.26381	1
core_div_Chris_cnt_MED_noCTRL_nonporous_5k_L2_bray_nonpor_left_right-contact_freq_adonis:
Call:
adonis(formula	=	as.dist(qiime.data$distmat)	~	qiime.data$map[[opts$category]],	permutations	=	opts$num_permutations)
Permutation:	free
Number	of	permutations:	999
Terms	added	sequentially	(first	to	last)
	Df	SumsOfSqs	MeanSqs	F.Model	R2	Pr(>F)
qiime.data$map[[opts$category]]	3	0.021449	0.0071497	0.236	0.08131	0.93
Residuals	8	0.242361	0.0302951	0.91869
Total	11	0.26381	1
core_div_Chris_cnt_MED_noCTRL_nonporous_5k_L2_bray_nonpor_left_right_adonis:
Call:
adonis(formula	=	as.dist(qiime.data$distmat)	~	qiime.data$map[[opts$category]],	permutations	=	opts$num_permutations)
Permutation:	free
Number	of	permutations:	999
Terms	added	sequentially	(first	to	last)
	Df	SumsOfSqs	MeanSqs	F.Model	R2	Pr(>F)
qiime.data$map[[opts$category]]	1	-0.004297	-0.0042971	-0.16028	-0.01629	0.998
Residuals	10	0.268107	0.0268107	1.01629
Total	11	0.26381	1
core_div_Chris_cnt_MED_noCTRL_nonporous_5k_L3_bray_contact_freq_adonis:
Call:
adonis(formula	=	as.dist(qiime.data$distmat)	~	qiime.data$map[[opts$category]],	permutations	=	opts$num_permutations)
Permutation:	free
Number	of	permutations:	999
Terms	added	sequentially	(first	to	last)
	Df	SumsOfSqs	MeanSqs	F.Model	R2	Pr(>F)
qiime.data$map[[opts$category]]	1	0.02028	0.020279	0.43896	0.04205	0.781
Residuals	10	0.46197	0.046197	0.95795
Total	11	0.48225	1
core_div_Chris_cnt_MED_noCTRL_nonporous_5k_L3_bray_nonpor_left_right-contact_freq_adonis:
Call:
adonis(formula	=	as.dist(qiime.data$distmat)	~	qiime.data$map[[opts$category]],	permutations	=	opts$num_permutations)
Permutation:	free
Number	of	permutations:	999
Terms	added	sequentially	(first	to	last)
	Df	SumsOfSqs	MeanSqs	F.Model	R2	Pr(>F)
qiime.data$map[[opts$category]]	3	0.13554	0.045181	1.0425	0.28106	0.464
Residuals	8	0.34671	0.043339	0.71894
Total	11	0.48225	1
core_div_Chris_cnt_MED_noCTRL_nonporous_5k_L3_bray_nonpor_left_right_adonis:
Call:
adonis(formula	=	as.dist(qiime.data$distmat)	~	qiime.data$map[[opts$category]],	permutations	=	opts$num_permutations)
Permutation:	free
Number	of	permutations:	999
Terms	added	sequentially	(first	to	last)
	Df	SumsOfSqs	MeanSqs	F.Model	R2	Pr(>F)
qiime.data$map[[opts$category]]	1	0.09223	0.092227	2.3647	0.19124	0.072	.
Residuals	10	0.39002	0.039002	0.80876
Total	11	0.48225	1
core_div_Chris_cnt_MED_noCTRL_nonporous_5k_L4_bray_contact_freq_adonis:
Call:
adonis(formula	=	as.dist(qiime.data$distmat)	~	qiime.data$map[[opts$category]],	permutations	=	opts$num_permutations)
Permutation:	free
Number	of	permutations:	999
Terms	added	sequentially	(first	to	last)
	Df	SumsOfSqs	MeanSqs	F.Model	R2	Pr(>F)
qiime.data$map[[opts$category]]	1	0.05853	0.058529	0.81517	0.07537	0.55
Residuals	10	0.71799	0.071799	0.92463
Total	11	0.77652	1
core_div_Chris_cnt_MED_noCTRL_nonporous_5k_L4_bray_nonpor_left_right-contact_freq_adonis:
Call:
adonis(formula	=	as.dist(qiime.data$distmat)	~	qiime.data$map[[opts$category]],	permutations	=	opts$num_permutations)
Permutation:	free
Number	of	permutations:	999
Terms	added	sequentially	(first	to	last)
	Df	SumsOfSqs	MeanSqs	F.Model	R2	Pr(>F)
qiime.data$map[[opts$category]]	3	0.29647	0.098822	1.6469	0.38179	0.064	.
Residuals	8	0.48005	0.060006	0.61821
Total	11	0.77652	1
core_div_Chris_cnt_MED_noCTRL_nonporous_5k_L4_bray_nonpor_left_right_adonis:
Call:
adonis(formula	=	as.dist(qiime.data$distmat)	~	qiime.data$map[[opts$category]],	permutations	=	opts$num_permutations)
Permutation:	free
Number	of	permutations:	999
Terms	added	sequentially	(first	to	last)
	Df	SumsOfSqs	MeanSqs	F.Model	R2	Pr(>F)
qiime.data$map[[opts$category]]	1	0.21494	0.214938	3.8274	0.2768	0.004	**
Residuals	10	0.56158	0.056158	0.7232
Total	11	0.77652	1
core_div_Chris_cnt_MED_noCTRL_nonporous_5k_L5_bray_contact_freq_adonis:
Call:
adonis(formula	=	as.dist(qiime.data$distmat)	~	qiime.data$map[[opts$category]],	permutations	=	opts$num_permutations)
Permutation:	free
Number	of	permutations:	999
Terms	added	sequentially	(first	to	last)
	Df	SumsOfSqs	MeanSqs	F.Model	R2	Pr(>F)
qiime.data$map[[opts$category]]	1	0.05527	0.055271	0.56823	0.05377	0.85
Residuals	10	0.97268	0.097268	0.94623
Total	11	1.02795	1
core_div_Chris_cnt_MED_noCTRL_nonporous_5k_L5_bray_nonpor_left_right-contact_freq_adonis:
Call:
adonis(formula	=	as.dist(qiime.data$distmat)	~	qiime.data$map[[opts$category]],	permutations	=	opts$num_permutations)
Permutation:	free
Number	of	permutations:	999
Terms	added	sequentially	(first	to	last)
	Df	SumsOfSqs	MeanSqs	F.Model	R2	Pr(>F)
qiime.data$map[[opts$category]]	3	0.35589	0.11863	1.4121	0.34621	0.12
Residuals	8	0.67206	0.084008	0.65379
Total	11	1.02795	1
core_div_Chris_cnt_MED_noCTRL_nonporous_5k_L5_bray_nonpor_left_right_adonis:
Call:
adonis(formula	=	as.dist(qiime.data$distmat)	~	qiime.data$map[[opts$category]],	permutations	=	opts$num_permutations)
Permutation:	free
Number	of	permutations:	999
Terms	added	sequentially	(first	to	last)
	Df	SumsOfSqs	MeanSqs	F.Model	R2	Pr(>F)
qiime.data$map[[opts$category]]	1	0.23614	0.236143	2.9823	0.22972	0.004	**
Residuals	10	0.79181	0.079181	0.77028
Total	11	1.02795	1
core_div_Chris_cnt_MED_noCTRL_nonporous_5k_L6_bray_contact_freq_adonis:
Call:
adonis(formula	=	as.dist(qiime.data$distmat)	~	qiime.data$map[[opts$category]],	permutations	=	opts$num_permutations)
Permutation:	free
Number	of	permutations:	999
Terms	added	sequentially	(first	to	last)
	Df	SumsOfSqs	MeanSqs	F.Model	R2	Pr(>F)
qiime.data$map[[opts$category]]	1	0.07777	0.077772	0.67639	0.06335	0.831
Residuals	10	1.14981	0.114981	0.93665
Total	11	1.22758	1
core_div_Chris_cnt_MED_noCTRL_nonporous_5k_L6_bray_nonpor_left_right-contact_freq_adonis:
Call:
adonis(formula	=	as.dist(qiime.data$distmat)	~	qiime.data$map[[opts$category]],	permutations	=	opts$num_permutations)
Permutation:	free
Number	of	permutations:	999
Terms	added	sequentially	(first	to	last)
	Df	SumsOfSqs	MeanSqs	F.Model	R2	Pr(>F)
qiime.data$map[[opts$category]]	3	0.44955	0.14985	1.5408	0.36621	0.038	*
Residuals	8	0.77803	0.097254	0.63379
Total	11	1.22758	1
core_div_Chris_cnt_MED_noCTRL_nonporous_5k_L6_bray_nonpor_left_right_adonis:
Call:
adonis(formula	=	as.dist(qiime.data$distmat)	~	qiime.data$map[[opts$category]],	permutations	=	opts$num_permutations)
Permutation:	free
Number	of	permutations:	999
Terms	added	sequentially	(first	to	last)
	Df	SumsOfSqs	MeanSqs	F.Model	R2	Pr(>F)
qiime.data$map[[opts$category]]	1	0.28121	0.281214	2.9715	0.22908	0.002	**
Residuals	10	0.94637	0.094637	0.77092
Total	11	1.22758	1
core_div_Chris_cnt_MED_noCTRL_nonporous_5k_bray_contact_freq_adonis
Call:
adonis(formula	=	as.dist(qiime.data$distmat)	~	qiime.data$map[[opts$category]],	permutations	=	opts$num_permutations)
Permutation:	free
Number	of	permutations:	999
Terms	added	sequentially	(first	to	last)
	Df	SumsOfSqs	MeanSqs	F.Model	R2	Pr(>F)
qiime.data$map[[opts$category]]	1	0.14863	0.14863	0.7881	0.07305	0.708
Residuals	10	1.88596	0.1886	0.92695
Total	11	2.0346	1
core_div_Chris_cnt_MED_noCTRL_nonporous_5k_bray_nonpor_left_right-contact_freq_adonis
Call:
adonis(formula	=	as.dist(qiime.data$distmat)	~	qiime.data$map[[opts$category]],	permutations	=	opts$num_permutations)
Permutation:	free
Number	of	permutations:	999
Terms	added	sequentially	(first	to	last)
	Df	SumsOfSqs	MeanSqs	F.Model	R2	Pr(>F)
qiime.data$map[[opts$category]]	3	0.83374	0.27792	1.8515	0.40978	0.011	*
Residuals	8	1.20085	0.15011	0.59022
Total	11	2.0346	1
core_div_Chris_cnt_MED_noCTRL_nonporous_5k_bray_nonpor_left_right_adonis
Call:
adonis(formula	=	as.dist(qiime.data$distmat)	~	qiime.data$map[[opts$category]],	permutations	=	opts$num_permutations)
Permutation:	free
Number	of	permutations:	999
Terms	added	sequentially	(first	to	last)
	Df	SumsOfSqs	MeanSqs	F.Model	R2	Pr(>F)
qiime.data$map[[opts$category]]	1	0.56126	0.56126	3.8095	0.27586	0.001	***
Residuals	10	1.47333	0.14733	0.72414
Total	11	2.0346	1

## Sheet: QIIME2_1-way_adonis
L6_all_contact_freq	Df	SumsOfSqs	MeanSqs	F.Model	R2	Pr(>F)
contact_freq	2	0.294799	0.147399	1.45535	0.104286	0.094
Residuals	25	2.53203	0.101281	NA	0.895714	NA
Total	27	2.82683	NA	NA	1	NA
L6_all_surface_type	Df	SumsOfSqs	MeanSqs	F.Model	R2	Pr(>F)
surface_type	1	0.0974279	0.0974279	0.928088	0.0344654	0.495
Residuals	26	2.7294	0.104977	NA	0.965535	NA
Total	27	2.82683	NA	NA	1	NA
all_L6_surface_type_contact_freq2	Df	SumsOfSqs	MeanSqs	F.Model	R2	Pr(>F)
surface_type_contact_freq	4	0.637381	0.159345	1.67391	0.225475	0.018
Residuals	23	2.18945	0.0951934	NA	0.774525	NA
Total	27	2.82683	NA	NA	1	NA
L6_nonporous_left_right_contact_freq2	Df	SumsOfSqs	MeanSqs	F.Model	R2	Pr(>F)
nonpor_left_right_contact_freq	3	0.473007	0.157669	1.64945	0.382161	0.02
Residuals	8	0.76471	0.0955888	NA	0.617839	NA
Total	11	1.23772	NA	NA	1	NA
L6_nonporous_contact_freq	Df	SumsOfSqs	MeanSqs	F.Model	R2	Pr(>F)
contact_freq	1	0.0952024	0.0952024	0.833271	0.0769178	0.64
Residuals	10	1.14251	0.114251	NA	0.923082	NA
Total	11	1.23772	NA	NA	1	NA
L6_nonporous_left_right	Df	SumsOfSqs	MeanSqs	F.Model	R2	Pr(>F)
nonpor_left_right	1	0.282438	0.282438	2.9566	0.228193	0.002
Residuals	10	0.955279	0.0955279	NA	0.771807	NA
Total	11	1.23772	NA	NA	1	NA
L7_all_contact_freq	Df	SumsOfSqs	MeanSqs	F.Model	R2	Pr(>F)
contact_freq	2	0.359527	0.179764	1.05336	0.0777195	0.361
Residuals	25	4.26643	0.170657	NA	0.922281	NA
Total	27	4.62596	NA	NA	1	NA
L7_all_surface_type	Df	SumsOfSqs	MeanSqs	F.Model	R2	Pr(>F)
surface_type	1	0.232555	0.232555	1.37625	0.0502718	0.11
Residuals	26	4.3934	0.168977	NA	0.949728	NA
Total	27	4.62596	NA	NA	1	NA
L7_nonpor_contact_freq	Df	SumsOfSqs	MeanSqs	F.Model	R2	Pr(>F)
contact_freq	1	0.149629	0.149629	0.790716	0.0732775	0.71
Residuals	10	1.89233	0.189233	NA	0.926723	NA
Total	11	2.04196	NA	NA	1	NA
L7_nonpor_left_right	Df	SumsOfSqs	MeanSqs	F.Model	R2	Pr(>F)
nonpor_left_right	1	0.554846	0.554846	3.73103	0.271723	0.002
Residuals	10	1.48711	0.148711	NA	0.728277	NA
Total	11	2.04196	NA	NA	1	NA
all_L7_surface_type_contact_freq2	Df	SumsOfSqs	MeanSqs	F.Model	R2	Pr(>F)
surface_type_contact_freq	4	0.863696	0.215924	1.32002	0.186706	0.047
Residuals	23	3.76226	0.163577	NA	0.813294	NA
Total	27	4.62596	NA	NA	1	NA
adonis_all_L7_nonpor_left_right_contact_freq2	Df	SumsOfSqs	MeanSqs	F.Model	R2	Pr(>F)
nonpor_left_right_contact_freq	3	0.833689	0.277896	1.83997	0.40828	0.004
Residuals	8	1.20827	0.151034	NA	0.59172	NA
Total	11	2.04196	NA	NA	1	NA
